# Supplementary material for: Jump now, pay later: saltatory behavior trades off with body mass and facilitates shelter repair in a seed-dwelling insect
Source: Naturwissenschaften. 2026 May 21;113(3):64. doi: 10.1007/s00114-026-02110-6 (PMC13194209; doi:10.1007/s00114-026-02110-6)
Supplement: Supplementary file 2 — Supplementary Material 2 (TXT 7.20 KB) [file 114_2026_2110_MOESM2_ESM.txt]

id	treatment	body_mass_mg	body.region	length.mm
CA-1	Stationary	71.8	head.capsule	1.328381444
CA-1	Stationary	71.8	ocelli	0.556964027
CA-2	Stationary	44.2	head.capsule	1.193034737
CA-2	Stationary	44.2	ocelli	0.525715726
CA-3	Stationary	59.3	head.capsule	1.249413137
CA-3	Stationary	59.3	ocelli	0.497061978
CA-4	Stationary	47.2	head.capsule	1.1653941
CA-4	Stationary	47.2	ocelli	0.514848256
CA-5	Stationary	55.4	head.capsule	1.227109866
CA-5	Stationary	55.4	ocelli	0.525755262
CA-6	Stationary	69.4	head.capsule	1.278141015
CA-6	Stationary	69.4	ocelli	0.575817778
CA-7	Stationary	32.8	head.capsule	1.159735504
CA-7	Stationary	32.8	ocelli	0.505394199
CA-8	Stationary	40.4	head.capsule	1.255442384
CA-8	Stationary	40.4	ocelli	0.508725111
CA-9	Stationary	56.9	head.capsule	1.211992271
CA-9	Stationary	56.9	ocelli	0.519533277
CB-1.1	Free_Movement	70.9	head.capsule	1.270382066
CB-1.1	Free_Movement	70.9	ocelli	0.535649157
CB-2	Free_Movement	40.9	head.capsule	1.272171072
CB-2	Free_Movement	40.9	ocelli	0.480012059
CB-3	Free_Movement	58.6	head.capsule	1.215387429
CB-3	Free_Movement	58.6	ocelli	0.530143763
CB-4	Free_Movement	50.7	head.capsule	1.243082428
CB-4	Free_Movement	50.7	ocelli	0.534067715
CB-5	Free_Movement	61.6	head.capsule	1.210870435
CB-5	Free_Movement	61.6	ocelli	0.512135095
CB-6.2	Free_Movement	61.2	head.capsule	1.243952221
CB-6.2	Free_Movement	61.2	ocelli	0.517284665
CB-7	Free_Movement	40.4	head.capsule	1.269354129
CB-7	Free_Movement	40.4	ocelli	0.510706855
CB-8	Free_Movement	56.1	head.capsule	1.107473795
CB-8	Free_Movement	56.1	ocelli	0.440110306
CB-9	Free_Movement	59.7	head.capsule	1.225775524
CB-9	Free_Movement	59.7	ocelli	0.574315409
CC-1	Stationary	57	head.capsule	1.318887851
CC-1	Stationary	57	ocelli	0.4920409
CC-2	Stationary	67.1	head.capsule	1.340049519
CC-2	Stationary	67.1	ocelli	0.558075978
CC-3	Stationary	80.1	head.capsule	1.210307047
CC-3	Stationary	80.1	ocelli	0.504860463
CC-4	Stationary	33.3	head.capsule	1.077727864
CC-4	Stationary	33.3	ocelli	0.487079127
CC-5	Stationary	66.3	head.capsule	1.281526289
CC-5	Stationary	66.3	ocelli	0.523946488
CC-6	Stationary	63.3	head.capsule	1.232951316
CC-6	Stationary	63.3	ocelli	0.522518248
CC-7	Stationary	47.4	head.capsule	1.285524372
CC-7	Stationary	47.4	ocelli	0.507005293
CC-8	Stationary	53.2	head.capsule	1.283552511
CC-8	Stationary	53.2	ocelli	0.542810123
CC-9	Stationary	38.1	head.capsule	1.176597627
CC-9	Stationary	38.1	ocelli	0.516182597
CD-1	Free_Movement	59.5	head.capsule	1.159597128
CD-1	Free_Movement	59.5	ocelli	0.548137605
CD-2	Free_Movement	57.1	head.capsule	1.185028688
CD-2	Free_Movement	57.1	ocelli	0.52372904
CD-3	Free_Movement	50.1	head.capsule	1.21869363
CD-3	Free_Movement	50.1	ocelli	0.530371095
CD-4	Free_Movement	61.1	head.capsule	1.307432282
CD-4	Free_Movement	61.1	ocelli	0.563630793
CD-5	Free_Movement	46.9	head.capsule	1.084775163
CD-5	Free_Movement	46.9	ocelli	0.497768685
CD-6	Free_Movement	48.9	head.capsule	1.360840536
CD-6	Free_Movement	48.9	ocelli	0.44056497
CD-7	Free_Movement	71.7	head.capsule	1.289023311
CD-7	Free_Movement	71.7	ocelli	0.492994707
CD-8	Free_Movement	60.4	head.capsule	1.155416191
CD-8	Free_Movement	60.4	ocelli	0.52212783
CD-9	Free_Movement	45.8	head.capsule	1.204282742
CD-9	Free_Movement	45.8	ocelli	0.495594202
CE-1	Stationary	71.8	head.capsule	1.274815045
CE-1	Stationary	71.8	ocelli	0.534354352
CE-2	Stationary	52.3	head.capsule	1.080416315
CE-2	Stationary	52.3	ocelli	0.486550332
CE-3	Stationary	50.7	head.capsule	1.162320173
CE-3	Stationary	50.7	ocelli	0.47237666
CE-4	Stationary	62.1	head.capsule	1.308321843
CE-4	Stationary	62.1	ocelli	0.538337608
CE-5	Stationary	49.3	head.capsule	1.29463743
CE-5	Stationary	49.3	ocelli	0.534853494
CE-6	Stationary	70	head.capsule	1.317563394
CE-6	Stationary	70	ocelli	0.546407903
CE-7	Stationary	38.9	head.capsule	1.058938358
CE-7	Stationary	38.9	ocelli	0.476987551
CE-8	Stationary	60.7	head.capsule	1.224470835
CE-8	Stationary	60.7	ocelli	0.512728135
CE-9	Stationary	54	head.capsule	1.289754728
CE-9	Stationary	54	ocelli	0.504316842
CF-1	Free_Movement	62	head.capsule	1.217878199
CF-1	Free_Movement	62	ocelli	0.589734466
CF-2	Free_Movement	43.8	head.capsule	1.146481045
CF-2	Free_Movement	43.8	ocelli	0.496449169
CF-3	Free_Movement	47.7	head.capsule	1.169466313
CF-3	Free_Movement	47.7	ocelli	0.493721182
CF-4	Free_Movement	51.6	head.capsule	1.219182889
CF-4	Free_Movement	51.6	ocelli	0.549773409
CF-5	Free_Movement	65.8	head.capsule	1.311390829
CF-5	Free_Movement	65.8	ocelli	0.530549007
CF-6	Free_Movement	46.4	head.capsule	1.208236346
CF-6	Free_Movement	46.4	ocelli	0.493721182
CF-7	Free_Movement	55.6	head.capsule	1.192688797
CF-7	Free_Movement	55.6	ocelli	0.558456513
CF-8	Free_Movement	55.4	head.capsule	1.242281823
CF-8	Free_Movement	55.4	ocelli	0.513696768
CF-9	Free_Movement	49.5	head.capsule	1.253416161
CF-9	Free_Movement	49.5	ocelli	0.544811636
CG-1	Stationary	58.2	head.capsule	1.199118346
CG-1	Stationary	58.2	ocelli	0.535110479
CG-2	Stationary	49.2	head.capsule	1.181801559
CG-2	Stationary	49.2	ocelli	0.521786832
CG-3	Stationary	34.7	head.capsule	1.086356605
CG-3	Stationary	34.7	ocelli	0.490731269
CG-4	Stationary	53.5	head.capsule	1.197314514
CG-4	Stationary	53.5	ocelli	0.549808003
CG-5	Stationary	41.2	head.capsule	1.201915521
CG-5	Stationary	41.2	ocelli	0.518386732
CG-6	Stationary	52.5	head.capsule	1.132524821
CG-6	Stationary	52.5	ocelli	0.526106144
CG-7	Stationary	43.8	head.capsule	1.110710809
CG-7	Stationary	43.8	ocelli	0.498920172
CG-8	Stationary	65.9	head.capsule	1.167894755
CG-8	Stationary	65.9	ocelli	0.563596199
CG-9	Stationary	46	head.capsule	1.221569877
CG-9	Stationary	46	ocelli	0.512663889
CH-1	Free_Movement	45.2	head.capsule	1.124805409
CH-1	Free_Movement	45.2	ocelli	0.529886779
CH-2	Free_Movement	60	head.capsule	1.216232511
CH-2	Free_Movement	60	ocelli	0.543684858
CH-3	Free_Movement	41.8	head.capsule	1.159473578
CH-3	Free_Movement	41.8	ocelli	0.514097071
CH-4	Free_Movement	45.9	head.capsule	1.09252917
CH-4	Free_Movement	45.9	ocelli	0.475692746
CH-5	Free_Movement	47.4	head.capsule	1.18850786
CH-5	Free_Movement	47.4	ocelli	0.477422448
CH-6	Free_Movement	46.1	head.capsule	1.194764439
CH-6	Free_Movement	46.1	ocelli	0.494378469
CH-7	Free_Movement	56.7	head.capsule	1.323726075
CH-7	Free_Movement	56.7	ocelli	0.539039373
CH-8	Free_Movement	37.4	head.capsule	1.177931968
CH-8	Free_Movement	37.4	ocelli	0.488512308
CH-9	Free_Movement	48.8	head.capsule	1.130345397
CH-9	Free_Movement	48.8	ocelli	0.5363954
CI-1	Stationary	59.5	head.capsule	1.337766312
CI-1	Stationary	59.5	ocelli	0.613668599
CI-2	Stationary	50.8	head.capsule	1.178623849
CI-2	Stationary	50.8	ocelli	0.502705748
CI-3	Stationary	46.2	head.capsule	1.056269675
CI-3	Stationary	46.2	ocelli	0.483412158
CI-4	Stationary	30.6	head.capsule	1.006839736
CI-4	Stationary	30.6	ocelli	0.426687819
CI-5	Stationary	40.3	head.capsule	1.078078746
CI-5	Stationary	40.3	ocelli	0.456957603
CI-6	Free_Movement	42	head.capsule	1.118286903
CI-6	Free_Movement	42	ocelli	0.462290027
CI-7	Free_Movement	37.1	head.capsule	1.024146639
CI-7	Free_Movement	37.1	ocelli	0.466638991
CI-8	Free_Movement	42.9	head.capsule	1.188097674
CI-8	Free_Movement	42.9	ocelli	0.499107968
CI-9	Free_Movement	26.2	head.capsule	1.174309478
CI-9	Free_Movement	26.2	ocelli	0.48834428
