# Supplementary material for: Jump now, pay later: saltatory behavior trades off with body mass and facilitates shelter repair in a seed-dwelling insect
Source: Naturwissenschaften. 2026 May 21;113(3):64. doi: 10.1007/s00114-026-02110-6 (PMC13194209; doi:10.1007/s00114-026-02110-6)
Supplement: Supplementary file 3 — Supplementary Material 3 (TXT 2.09 KB) [file 114_2026_2110_MOESM3_ESM.txt]

id	duration.sec	larval.body.mass.g	treatment
1	1280	0.08	Stationary
2	1753	0.067	Stationary
3	525	0.073	Stationary
4	956	0.069	Stationary
5	2349	0.072	Stationary
6	1374	0.065	Stationary
7	907	0.057	Stationary
8	697	0.075	Stationary
9	2275	0.052	Stationary
10	398	0.051	Stationary
11	1016	0.059	Stationary
12	2019	0.063	Stationary
13	450	0.074	Stationary
14	1038	0.059	Stationary
15	178	0.061	Stationary
16	584	0.068	Stationary
17	2517	0.034	Stationary
18	2003	0.077	Stationary
19	355	0.091	Stationary
20	568	0.049	Stationary
21	783	0.061	Stationary
22	1021	0.079	Stationary
23	888	0.049	Stationary
24	1196	0.063	Stationary
25	1207	0.058	Stationary
26	1408	0.062	Stationary
27	1171	0.069	Stationary
28	1185	0.07	Stationary
29	1936	0.068	Stationary
30	449	0.077	Stationary
31	1895	0.036	Stationary
32	2020	0.071	Stationary
33	845	0.073	Stationary
34	1231	0.072	Stationary
35	697	0.06	Stationary
36	1288	0.064	Stationary
37	992	0.047	Stationary
38	742	0.046	Stationary
39	610	0.058	Stationary
40	647	0.071	Stationary
41	870	0.071	Free_Movement
42	485	0.06	Free_Movement
43	815	0.058	Free_Movement
44	690	0.08	Free_Movement
45	531	0.057	Free_Movement
46	513	0.075	Free_Movement
47	444	0.064	Free_Movement
48	371	0.063	Free_Movement
49	1100	0.031	Free_Movement
50	842	0.028	Free_Movement
51	660	0.051	Free_Movement
52	1094	0.029	Free_Movement
53	1317	0.043	Free_Movement
54	970	0.067	Free_Movement
55	1075	0.069	Free_Movement
56	459	0.043	Free_Movement
57	510	0.058	Free_Movement
58	461	0.042	Free_Movement
59	1182	0.06	Free_Movement
60	2349	0.034	Free_Movement
61	521	0.06	Free_Movement
62	570	0.066	Free_Movement
63	472	0.063	Free_Movement
64	431	0.067	Free_Movement
65	283	0.061	Free_Movement
66	1837	0.073	Free_Movement
67	239	0.058	Free_Movement
68	377	0.056	Free_Movement
69	372	0.048	Free_Movement
70	361	0.06	Free_Movement
71	839	0.076	Free_Movement
72	262	0.054	Free_Movement
73	6458	0.041	Free_Movement
74	654	0.071	Free_Movement
75	818	0.04	Free_Movement
76	285	0.037	Free_Movement
78	295	0.054	Free_Movement
79	386	0.048	Free_Movement
80	331	0.073	Free_Movement
