# Supplementary material for: Jump now, pay later: saltatory behavior trades off with body mass and facilitates shelter repair in a seed-dwelling insect
Source: Naturwissenschaften. 2026 May 21;113(3):64. doi: 10.1007/s00114-026-02110-6 (PMC13194209; doi:10.1007/s00114-026-02110-6)
Supplement: Supplementary file 4 — Supplementary Material 4 (TXT 5.87 KB) [file 114_2026_2110_MOESM4_ESM.txt]

id	total_mass_g	body_mass_mg	treatment	group
CA-1	0.1509	71.8	Stationary	development
CA-2	0.1114	44.2	Stationary	development
CA-3	0.1229	59.3	Stationary	development
CA-4	0.0999	47.2	Stationary	development
CA-5	0.1246	55.4	Stationary	development
CA-6	0.1632	69.4	Stationary	development
CA-7	0.0753	32.8	Stationary	development
CA-8	0.0968	40.4	Stationary	development
CA-9	0.1133	56.9	Stationary	development
CB-1.1	0.1436	70.9	Free_Movement	development
CB-2	0.0932	40.9	Free_Movement	development
CB-3	0.1308	58.6	Free_Movement	development
CB-4	0.0842	50.7	Free_Movement	development
CB-5	0.1268	61.6	Free_Movement	development
CB-6.2	0.1257	61.2	Free_Movement	development
CB-7	0.1044	40.4	Free_Movement	development
CB-8	0.1153	56.1	Free_Movement	development
CB-9	0.1157	59.7	Free_Movement	development
CC-1	0.1158	57	Stationary	development
CC-2	0.1274	67.1	Stationary	development
CC-3	0.1295	80.1	Stationary	development
CC-4	0.0837	33.3	Stationary	development
CC-5	0.1314	66.3	Stationary	development
CC-6	0.1308	63.3	Stationary	development
CC-7	0.1037	47.4	Stationary	development
CC-8	0.1227	53.2	Stationary	development
CC-9	0.0998	38.1	Stationary	development
CD-1	0.1331	59.5	Free_Movement	development
CD-2	0.119	57.1	Free_Movement	development
CD-3	0.1071	50.1	Free_Movement	development
CD-4	0.1362	61.1	Free_Movement	development
CD-5	0.1003	46.9	Free_Movement	development
CD-6	0.1155	48.9	Free_Movement	development
CD-7	0.1738	71.7	Free_Movement	development
CD-8	0.1202	60.4	Free_Movement	development
CD-9	0.1035	45.8	Free_Movement	development
CE-1	0.1525	71.8	Stationary	development
CE-2	0.1002	52.3	Stationary	development
CE-3	0.1179	50.7	Stationary	development
CE-4	0.1074	62.1	Stationary	development
CE-5	0.1222	49.3	Stationary	development
CE-6	0.1495	70	Stationary	development
CE-7	0.0904	38.9	Stationary	development
CE-8	0.1302	60.7	Stationary	development
CE-9	0.1196	54	Stationary	development
CF-1	0.141	62	Free_Movement	development
CF-2	0.1047	43.8	Free_Movement	development
CF-3	0.1071	47.7	Free_Movement	development
CF-4	0.1119	51.6	Free_Movement	development
CF-5	0.134	65.8	Free_Movement	development
CF-6	0.1113	46.4	Free_Movement	development
CF-7	0.1166	55.6	Free_Movement	development
CF-8	0.1223	55.4	Free_Movement	development
CF-9	0.1119	49.5	Free_Movement	development
CG-1	0.1344	58.2	Stationary	development
CG-2	0.1117	49.2	Stationary	development
CG-3	0.0723	34.7	Stationary	development
CG-4	0.1141	53.5	Stationary	development
CG-5	0.0787	41.2	Stationary	development
CG-6	0.1126	52.5	Stationary	development
CG-7	0.1138	43.8	Stationary	development
CG-8	0.1247	65.9	Stationary	development
CG-9	0.1003	46	Stationary	development
CH-1	0.1008	45.2	Free_Movement	development
CH-2	0.1326	60	Free_Movement	development
CH-3	0.0908	41.8	Free_Movement	development
CH-4	0.0904	45.9	Free_Movement	development
CH-5	0.0961	47.4	Free_Movement	development
CH-6	0.0867	46.1	Free_Movement	development
CH-7	0.1277	56.7	Free_Movement	development
CH-8	0.0923	37.4	Free_Movement	development
CH-9	0.1114	48.8	Free_Movement	development
CI-1	0.1409	59.5	Stationary	development
CI-2	0.1063	50.8	Stationary	development
CI-3	0.0754	46.2	Stationary	development
CI-4	0.0732	30.6	Stationary	development
CI-5	0.0783	40.3	Stationary	development
CI-6	0.0911	42	Free_Movement	development
CI-7	0.0767	37.1	Free_Movement	development
CI-8	0.0862	42.9	Free_Movement	development
CI-9	0.0623	26.2	Free_Movement	development
1	0.167	80	Stationary	damage
2	0.196	67	Stationary	damage
3	0.161	73	Stationary	damage
4	0.158	69	Stationary	damage
5	0.15	72	Stationary	damage
6	0.155	65	Stationary	damage
7	0.139	57	Stationary	damage
8	0.161	75	Stationary	damage
9	0.118	52	Stationary	damage
10	0.111	51	Stationary	damage
11	0.134	59	Stationary	damage
12	0.15	63	Stationary	damage
13	0.165	74	Stationary	damage
14	0.143	59	Stationary	damage
15	0.15	61	Stationary	damage
16	0.154	68	Stationary	damage
17	0.08	34	Stationary	damage
18	0.17	77	Stationary	damage
19	0.183	91	Stationary	damage
20	0.09	49	Stationary	damage
21	0.14	61	Stationary	damage
22	0.171	79	Stationary	damage
23	0.104	49	Stationary	damage
24	0.131	63	Stationary	damage
25	0.132	58	Stationary	damage
26	0.132	62	Stationary	damage
27	0.141	69	Stationary	damage
28	0.161	70	Stationary	damage
29	0.151	68	Stationary	damage
30	0.177	77	Stationary	damage
31	0.093	36	Stationary	damage
32	0.154	71	Stationary	damage
33	0.158	73	Stationary	damage
34	0.154	72	Stationary	damage
35	0.136	60	Stationary	damage
36	0.146	64	Stationary	damage
37	0.116	47	Stationary	damage
38	0.113	46	Stationary	damage
39	0.12	58	Stationary	damage
40	0.161	71	Stationary	damage
41	0.162	71	Free_Movement	damage
42	0.144	60	Free_Movement	damage
43	0.132	58	Free_Movement	damage
44	0.169	80	Free_Movement	damage
45	0.145	57	Free_Movement	damage
46	0.158	75	Free_Movement	damage
47	0.153	64	Free_Movement	damage
48	0.166	63	Free_Movement	damage
49	0.084	31	Free_Movement	damage
50	0.086	28	Free_Movement	damage
51	0.112	51	Free_Movement	damage
52	0.068	29	Free_Movement	damage
53	0.093	43	Free_Movement	damage
54	0.15	67	Free_Movement	damage
55	0.183	69	Free_Movement	damage
56	0.1	43	Free_Movement	damage
57	0.138	58	Free_Movement	damage
58	0.09	42	Free_Movement	damage
59	0.123	60	Free_Movement	damage
60	0.061	34	Free_Movement	damage
61	0.142	60	Free_Movement	damage
62	0.151	66	Free_Movement	damage
63	0.161	63	Free_Movement	damage
64	0.16	67	Free_Movement	damage
65	0.121	61	Free_Movement	damage
66	0.148	73	Free_Movement	damage
67	0.135	58	Free_Movement	damage
68	0.13	56	Free_Movement	damage
69	0.105	48	Free_Movement	damage
70	0.122	60	Free_Movement	damage
71	0.168	76	Free_Movement	damage
72	0.109	54	Free_Movement	damage
73	0.081	41	Free_Movement	damage
74	0.175	71	Free_Movement	damage
75	0.099	40	Free_Movement	damage
76	0.078	37	Free_Movement	damage
78	0.121	54	Free_Movement	damage
79	0.108	48	Free_Movement	damage
80	0.15	73	Free_Movement	damage
